# Supplementary material for: Who Will Be More Egocentric? Age Differences in the Impact of Retrospective Self-Experience on Interpersonal Emotion Intensity Judgment
Source: Behav Sci (Basel). 2024 Apr 4;14(4):299. doi: 10.3390/bs14040299 (PMC11047662; doi:10.3390/bs14040299)
Supplement: Supplementary file 1 [file behavsci-14-00299-s001.zip]

Archive with 1 entries (1 files):
- behavsci-2901853-supplementary.pdf
